# Supplementary material for: Self-Assembled Matrine-PROTAC Encapsulating Zinc(II) Phthalocyanine with GSH-Depletion-Enhanced ROS Generation for Cancer Therapy
Source: Molecules. 2024 Apr 18;29(8):1845. doi: 10.3390/molecules29081845 (PMC11054886; doi:10.3390/molecules29081845)
Supplement: Supplementary file 1 [file molecules-29-01845-s001.zip]

Archive with 1 entries (1 files):
- molecules-2870113-supplementary.pdf
